# Supplementary material for: Protease-activated receptor-2 ligands reveal orthosteric and allosteric mechanisms of receptor inhibition
Source: Commun Biol. 2020 Dec 17;3:782. doi: 10.1038/s42003-020-01504-0 (PMC7747594; doi:10.1038/s42003-020-01504-0)
Supplement: Supplementary file 4 — Supplementary Data 1 [file 42003_2020_1504_MOESM4_ESM.xlsx]

## Sheet: Fig 1b
Log (M)	AZ3451												AZ8838
-4	-0.081983	0.593171	0.0385802	0.353141	-1.27327	0.60162	5.48025	0.948877	3.70837				3.05027	1.35214	1.3903			18.0767	4.06959	19.6224	13.1076
-4.52288	1.29244	1.6059	0.424383	-0.821487	-0.911843	0.850099	10.0116	6.90356	4.75407	12.692	20.9429	44.2797	16.3109	8.62165	10.2244				45.117	46.6986
-5	4.08951	4.18596	6.40432	-1.31844	-0.324529	3.94479	25.8424	31.0128	38.2746	23.1399	19.8688	33.6366	54.3185	32.6816	30.4874
-5.52288	18.3642	13.831	10.624	0.443497	4.87094	7.78492	18.842	40.4241	47.9473	16.6954	9.81155	32.1231	67.312	55.6731	53.975	95.4474		90.0515	96.1438
-6	31.4574	32.9282	36.1593	12.619	11.241	18.1759	28.7761	42.3122	42.1088	14.3032	31.4884	36.7612	59.4319	54.2803	65.2704		118.387	98.3665	104.316	99.533
-6.52288	71.0503	80.5507	79.0075	23.8231	31.1645	31.5486	45.3331	41.9345	52.9725	39.007	50.6754	50.6265	16.559	65.8619	67.7699	107.065	103.733	126.702	105.483	93.583	121.714
-7	61.2365	76.9338	89.7859				60.9605	38.0132	30.0833	53.3606	59.9027	62.8808	97.0197	88.2619	87.2698	136.563	77.0778	109.276	93.0935	103.562	116.668
-7.52288	101.36	91.305	87.3023	43.8144	49.6875	58.2488	86.3478	62.6743	100.697	75.7209	87.0476	99.1066	101.408	87.3842	87.5178	77.1957	103.497		101.943	107.705	127.852
-8	95.9587	78.3324	92.6071				89.8916	84.5759	95.1491	66.2983	77.7714	100.571	82.4997	111.998	81.2977	94.4449	83.3287	83.3877	105.219	101.943	117.082
-8.52288	88.1944	115.345	100.54	82.5771	85.3556	82.8708	110.167	87.0449	109.121	105.942	119.368	108.236	93.3372	109.269	82.0609	86.6606	78.5815	96.6563	82.2856	103.788	121.864
-9	81.7564	78.4047	104.953	64.3478	53.5276	70.7405	88.7878	132.242	113.536	96.3237	105.649	105.551	103.087	121.652		95.7423	85.0094	83.0044	89.3653	93.6207	107.855
-9.52288	84.6258	95.4282	101.577	77.6301	125.835	91.1383	109.847	119.2	108.453	99.8389	118.782	118.879	118.828	109.517	86.4684	99.0447	81.3827	101.905	89.1394	96.9346	118.174
-10	105.676	104.519	115.249		72.2088	109.255		89.1654	83.9369	87.6334	134.893	92.418	110.414	105.3		90.2579	75.1907	83.2993	79.5366	91.7755	101.115
-10.5229	103.578		120.24	130.217	102.139	105.144		91.4311	92.2734				126.518	117.645	93.3372	88.6067	81.1763	106.829

## Sheet: Fig 1c
log[compound], M	AZ8838					AZ3451					AZ8838 (agonist)					AZ3451 (agonist)
-8.87976	101.639	98.2823	100.193	88.5379		77.3589	82.2144	73.0562	81.9843		4.6285	0.670712	4.49069	-8.01209	-2.84539	1.33983	-1.75663	1.64294	4.98866	1.8855
-8.37986	97.175	85.9262	99.7643	82.8637		57.638	39.6467	22.7009			-1.21803	0.542958	2.66521	1.43613	3.18821	0.791717	-0.86234	-2.95728	0.755858	2.50257
-7.88008	91.2317	97.9249	97.3728	103.752		9.55496	7.70564	0.76469	38.8302		2.37515	-2.26765	1.1318	4.30839	1.26843	3.28867	0.095816	3.3954	1.81406	4.69661
-7.37997	90.2767	95.7543	101.415	98.12		0.92031	-1.3763	-0.644	9.74975		2.86236	-1.30949	-0.83972	2.94785	1.40555	1.94884	4.9505	1.71595	-0.37793	3.11964
-6.88008	100.824	88.6634	89.4559	98.6813		1.323	-1.7461	-0.4219	1.35813		1.70524	1.24561	-5.00183	2.34316	3.3939	1.52253	0.223571	5.2939	1.13379	0.3771
-6.38007	82.9848	90.4636	89.7816	80.9951		1.58774	-2.3426	0.2961	0.53478		1.03532	1.43724	3.97955	0.453515	1.81693	1.70524	0.031939	-3.0303	2.1164	2.6397
-5.88008	77.2694	69.4464	70.4418	67.4546		0.40945	-1.4722	-0.9133	0.17543		3.53228	5.01437	4.49069	1.66289	-0.17141	0.548112	1.50112	3.61446	4.08163	2.43401
-5.38018	27.4139	14.0136	16.4573	12.5015		0.46081	-1.4047	-2.159	0.04962		1.58343	0.287448	-4.49069	-0.45351	-1.06274	7.00365	3.99234	6.09712	3.93046	1.40555
-4.88008	2.6448	-1.7664	-0.3871	-0.0306		1.20736	-0.6748	-1.911	-0.4005		-0.36541	0.415203	-1.56992	-6.42479	-2.98252	6.33374	5.14213	-5.00183	2.34316	2.36544
-4.38018	3.51506	-0.6153	0.64544	-0.5373		1.96629	0.04179	-0.6713	0.96376		2.86236	-0.09582	-3.10332	-1.51172	-1.8855	2.61876	-1.69275	12.8149	8.84354	5.03942

## Sheet: Fig 1d
log[compound], M	AZ8838				AZ3451
-8.49963	83.3332	101.869	92.0895	108.918	100.174	91.9344	87.0753	94.8411
-7.99957	85.4926	107.16	124.487	110.316	71.9085	76.6338	70.6911	74.3996
-7.49976	108.158	97.2682	98.168	111.487	43.5748	40.3353	49.5245	40.9479
-6.99957	101.269	94.0442	85.7312	126.344	15.8511	17.2384	18.8136	22.3127
-6.49976	79.8612	84.7594	82.9784	87.8658	17.6438	10.2166	9.19705	5.33971
-6	54.3726	53.9393	55.4331	59.9508	3.1188	5.2486	12.9641	2.99896
-5.4999	40.7374	38.7426	33.3732	32.5322	-2.3963	1.21963	5.42258	6.19962
-5	8.10297	23.0794	16.0414	15.9038	-2.2482	-0.4798	7.74709	-3.9192
-4.4999	11.7051	8.51001	6.94557	5.32642	-1.4483	7.32477	2.23951	6.88531
-4	6.02522	1.36149	0.2221	-0.0281	4.99141	3.28617	8.65808	-9.1531

## Sheet: Fig 1e
log[compound], M	AZ3451									AZ8838
-4.52288	0.313185	11.0951	-1.73804	2.36396	-2.41374	12.6122	3.28327	0.497922	0.428284	1.47923	-1.57289	1.71648	-1.03796	-5.95959	-2.60624	6.96831	3.54261	4.81744
-5	3.72443	9.88231	6.52648	13.3749	6.20754	9.23024	9.19199	5.26996	2.59558	17.9599	12.7717	14.7536	2.07002	6.21212	5.14004	13.1812	14.79	17.4492
-5.47756	7.81835	21.8267	3.70619	23.7967	9.10792	18.8697	11.3971	12.0309	2.6483	40.356	39.3094	28.544	25.9617	27.4489	27.4643	27.1393	29.749	34.6707
-5.95468	16.4269	28.2895	28.1021	34.2163	11.5449	29.2706	25.7932	36.7537	32.6575	64.2352	64.0388	67.4241	55.5489	68.1835	70.4729	70.7403	65.3194	77.7459
-6.4318	45.7275	56.1075	36.3147	44.0425	40.8665	53.708	49.5084	42.1784	50.0745	76.7862	71.3069	73.2154	83.2441	89.303	79.103	101.362	91.5944	100.953
-6.91009	91.3595	81.0749	79.9767	104.809	78.625	92.8746	108.072	106.78	90.3266	88.3342	76.2335	72.6805	92.9935	87.3675	83.722	105.594	98.2418	114.585
-7.3851	82.851	86.9128	95.4452	103.063	89.9589	106.025	124.819	120.898	114.837	83.9063	91.0776	85.791	99.0528	101.799	82.5591	110.354	114.387	116.278
-7.86328	96.1376	82.3881	87.0563	98.7715	89.2405	110.808	107.737	121.483	124.268	94.6553	80.8947	86.2629	98.2522	100.282	89.1926	128.09	104.43	106.276
-8.34008	91.9859	86.7402	90.8985	91.6196	85.1379	101.243	114.733	121.158	111.286	85.8213	92.7476	77.5803	96.2657	94.3856	99.7023	96.7121	123.579	123.993
-8.81816	81.9438	87.4745	79.8139	92.209	100.09	101.906	130.487	111.525	114.551	86.8248	77.2344	84.1442	108.391	94.1892	103.456	112.466	109.564	123.73

## Sheet: Fig 1f
log[compound], M	AZ3451									AZ8838
-4.52288	6.67454	20.1865	8.89436	-5.7654	4.13752	6.96935	6.57173	8.17954	9.44748	12.6604	-4.38213	0.080077	9.06632	2.99623	-4.95232	0.834719	0.308158	2.95293
-5	9.1839	11.8863	9.56996	-3.03531	-12.0225	5.30755	8.92462	4.62407	18.0878	4.46496	8.6179	8.54059	2.12686	5.93037	-3.08938	-1.91776	8.48182	8.69723
-5.47756	5.62495	15.59	11.5726	-5.07016	2.35703	13.6504	12.3494	10.8984	0.140519	14.1073	17.719	6.8286	6.48925	5.74407	18.7691	7.5364	15.0519	14.4415
-5.95468	5.80591	36.6059	8.32734	6.24019	-5.85018	-0.7122	19.3296	12.0095	3.61756	62.3079	78.3122	48.1261	48.7159	43.2668	27.9907	35.492	50.8341	47.5072
-6.4318	-2.19268	12.1155	15.2281	-1.64483	-6.9863	7.98677	-13.1533	8.6109	6.16652	92.1185	79.9137	72.5688	86.7976	67.7956	61.0114	68.8329	51.4085	73.6676
-6.91009	5.96275	18.22	42.4329	35.1011	13.413	33.3884	26.6366	23.5648	22.5583	89.4898	95.918	78.4227	96.8264	92.1846	75.5578	80.9438	74.6849	80.9198
-7.3851	122.093	112.297	119.101		95.6886		109.262	118.464	106.491	121.2	111.624	92.4388	107.243	92.0914	90.6942	95.9986	108.732	110.694
-7.86328	141.106	143.881	107.351	90.8559	97.1469	107.881	97.2362	132.02	105.105	115.932	89.7328	105.881	105.955	112.056	121.898	104.472	107.679	87.825
-8.34008	110.704	111.44	109.353	123.04	100.793	94.9425	109.171	106.909	139.248	127.308	118.483	98.9775	122.721	113.639	96.5315	111.484	110.527	104.292
-8.81816	73.2571	121.96	107.544	87.5492	95.7564	94.0947	103.301	93.5108	123.026	129.009	114.396	100.822	106.514	91.9672	81.5503	92.8153	97.0876	85.8384

## Sheet: Fig 1g
log[compound], M	AZ3451									AZ8838
-4	45.1964	42.9721	42.7828	28.0425	26.3239	35.6714	18.7908	24.0131	29.1887
-4.52288	46.4269	39.9905	39.9905	39.905	36.0067	39.4439	18.8374	27.277	21.8682
-5	43.5873	45.7643	45.4804	43.426	33.0725	44.6416	20.8424	22.148	20.3761
-5.52288	57.2645	47.6574	54.0937	51.3903	39.905	56.6718	23.5002	30.1679	30.1679
-6	63.5589	57.1226	57.1699	53.8214	60.1928	58.8515	40.8921	37.3018	44.4358
-6.52288	71.1311	59.9621	68.4808	63.5043	54.3663	68.5762	46.9537	53.295	55.6264
-7	76.337	73.0715	67.0137	70.6302	55.2466	70.2529	56.419	63.0401	63.1334
-7.52288	71.7463	65.5939	71.7937	70.7559	53.9472	59.8156	57.7712	55.4865	60.1958
-8	68.0076	62.5651	65.6413	66.2708	64.5103	78.4686	61.4081	60.5222	62.8536
-8.52288	72.9768	69.0961	72.8348	66.5223	71.6781	76.2051	59.6363	61.2683	62.5272
-9	78.8452	65.5466	73.3081	83.2472	69.4565	77.5465	67.5163	69.8011	65.9776
-9.52288	82.9153	75.6744	81.4955	84.0436	72.9775	88.7802	78.7069	84.6752	79.313
-10	99.716	92.1912	87.1746	96.9121	94.1037	87.5227	91.1097	95.9123	93.7209
-10.5229	97.823	88.4524	81.5902	94.7743	85.6784	93.1396	103.746	101.461	103.792
-11	100.426	81.1169	98.6275	86.6005	92.427	86.3071	106.497	106.963	101.368
-12	101.751	90.8187	83.9565	98.0439	82.3669	97.3732	103.326	107.383	100.995
-8.37986										105.596	89.7359	103.175	85.2035
-7.88008										97.529	90.7137	94.2858	84.1106
-7.37997										93.1237	104.058	103.574	85.6493
-6.88008										93.7443	99.3628	102.928	90.8467
-6.38007										90.8221	104.896	77.3534	87.6299
-5.88008										86.9383	91.5806	79.0169	78.979
-5.38018										23.9478	67.6722	62.6152	46.2392
-4.88008										0.83318	1.40342	21.0004	10.9373
-4.38018										0.91477	0.89843	-0.1285	0.79194

## Sheet: Fig 2b
log [compound],M	SLIGKV					AZ2429					GB110
-4						19.61	14.25	16.01	16.72
-4.47756						10.46	15.87	13.89	10.81
-4.95468						14.85	41.38	13.62	10.81
-5.4318						11.48	18.6	14.35	16.81
-5.91009						15.87	20.39	22.45	22.13
-6.3851						14.66	55.38	31.65	45.95
-6.86328						36.32	105.29	46.55	67.74
-7.34008						61.72	96.25	76.82	72.47
-7.81816						88.05	80.38	86.84	88.09
-8.29414						97.39	96.93	100.83	101.27
-8.77211						99.35	104.1	102.76	103.97
-9.24795						105.23	116.98	97.88	107.18
-4.25493		21.84	11.59	17.65	14.38
-4.73283		50.43	25.67	26.86	26.38
-5.20971	23.9		32.66	38.26	33.85
-5.68613	39.31		48.57	44.34	47.08
-6.16368	56.49	68.94	54.83	58.11	64.23
-6.64016	85.81	88.23	86.29	84.46	82.08
-7.11805	94.58	99.83	86.2	106	92.69
-7.59517	102.99	95.82	96.5	103.89	99.08
-8.07212	100	109.9	89.24	108.53	94.31
-8.54975	100.47	106.48	100.46	109.97	94.62
-9.02641	101.77		100.09	94.59	94.62
-9.50307	102.8		100.09	102.36	89.92
-5.30103											20.2442	1.49701
-5.77728											22.0753	1.99601
-6.25493											16.9888	10.5788
-6.73283											15.4629	19.9601
-7.20971											19.6338	27.1457
-7.68613											30.5188	47.6048
-8.16368											56.5615	74.3513
-8.64016											69.176	85.5289
-9.11805											90.234	99.8004
-9.59517											87.6907	99.6008

## Sheet: Fig 2c
[compound],M	AZ2429 - hPAR2				GB110 - hPAR2				SLIGKV - hPAR2				AZ2429 - control				GB110 - control				SLIGKV - control
-4.30103	115.742	78.7868	73.0001	99.0117	100.329	101.762	106.746	89.0998					-0.22202	-3.02943	1.6687	-8.18592	2.5854	0.293633	4.93447	1.6114
-4.77815	114.252	90.1883	78.2712	103.481	105.772	93.7979	109.096	52.3168					-2.57108	-2.17002	-0.3366	-1.25331	2.29893	0.694693	3.84588	-3.25861
-5.25527	97.9804	100.329	107.319	71.9688	96.4334	87.6674	120.612	46.1863					2.69999	1.78328	-0.79496	0.580105	4.70529	2.81458	-0.22202	3.38752
-5.73239	87.2091	90.6467	67.5571	89.0425	102.621	86.0059	118.835	68.7603					1.6114	0.465516	2.52811	1.21034	1.43952	-10.3058	-9.44639	1.38222
-6.20952	54.0357	69.6197	81.4796	66.5831	94.5427	97.0064	100.272	76.495					-1.88355	-0.22202	-1.99814	1.6114	3.27294	1.78328	1.38222	0.408222
-6.68664	45.3269	46.8166	52.6033	41.6601	94.0844	84.9173	87.3809	74.2605					5.50741	2.98646	0.694693	2.29893	2.87188	-0.3939	0.52281	-6.52439
-7.16376	19.1435	34.6702	20.5758	32.3784	39.3683	61.2547	55.5826	67.3852					5.85118	0.809282	-0.45119	3.674	-2.22732	0.12175	-2.05543	-7.49839
-7.64088	5.85118	8.88777	9.46072	7.51271	16.7944	23.8416	36.7901	32.2638					-0.27931	2.6427	2.47082	0.064456	-2.51379	3.50211	-1.82626	-6.75356
-8.118	-2.62837	1.21034	2.41352	2.5854	10.8931	8.08565	15.9923	12.2681					-2.57108	1.72599	3.50211	0.580105	-3.77426	-1.02414	-3.54508	-0.50849
-8.59512	-2.80026	-3.31591	-1.4252	-1.71167	-3.08673	0.694693	4.53341	-4.57638					-3.71697	-6.00874	-11.1079	-4.17532	-10.4777	-3.77426	-5.43579	-3.20132
-3.69897									87.8393	103.767	118.778	97.8658									-1.82626	-5.95144	1.32493	-8.24321
-4.17609									100.501	56.3274	105.715	98.496									-3.65967	-0.3939	3.15835	-3.31591
-4.65321									97.9804	93.626	84.0006	100.043									-0.3366	-0.45119	5.22094	1.89787
-5.13033									72.2553	68.0728	71.1667	73.1719									-2.91485	1.6114	3.33023	1.21034
-5.60746									60.338	41.6601	53.119	63.0309									-0.10743	0.064456	4.24694	-11.3944
-6.08458									35.9307	28.1959	44.9832	36.0453									-6.81086	-1.3679	2.18434	1.38222
-6.5617									22.4665	11.2941	18.1695	18.1121									0.12175	-0.22202	6.42412	1.03846
-7.03882									3.55941	4.70529	12.8411	-0.85225									-4.74826	-7.95674	3.33023	-1.76896
-7.51594									-1.53978	-1.13872	5.67929	1.6687									-7.89945	-3.54508	0.350927	1.72599
-7.99306									-4.86285	-2.17002	3.04376	0.408222									-10.6496	-1.4252	-1.65437	-0.45119

## Sheet: Fig 2d
[compound],M	AZ2429 (%)				GB110 (%)				SLIGKV (%)
-4					79.057	74.9657	62.5771	53.3017	71.5676	29.0725	64.9382	63.7536
-4.47756					69.0806	72.2425	86.0663	88.7078	44.6639	6.58656	31.1654	35.0642
-4.95468					85.4694	89.1673	74.8279	77.2321	-13.7095	1.61939	9.59663	0.623086
-5.4318	43.4253	59.8505	58.8314	84.9063	80.944	68.6629	112.385	82.8532	-14.6815	-23.3544	-14.055	-17.1649
-5.9101	89.721	60.1913	100.169	68.957	89.152	76.5913	91.592	61.642	-38.4627	-23.7851	-19.3021	-21.892
-6.3851	77.4989	64.0639	67.0588	57.5616	47.1618	30.3723	31.8384	10.9219	-41.9328	-27.9516	-30.172	-22.7948
-6.86328	11.6118	31.5201	10.856	38.2463	21.0631	28.1645	-9.48946	2.31168	-43.4999	-25.1977	-32.955	-20.5838
-7.34008	-16.1987	2.64474	-20.8203	21.231	-7.06325	10.1303	-9.32947	-14.7458	-40.2469	-23.8331	-28.2294	-21.2082
-7.81816	-16.3148	14.1554	-1.87772	3.04637	-13.6779	7.76074	0.340812	-19.2199	-28.26	-20.9434	-27.8464	-10.8905
-8.29414	-7.70095	-0.53305	2.02445	8.14654	2.95153	-0.63687	-0.04672	1.60071	-22.7379	-37.4772	-22.1644	-20.938

## Sheet: Fig 2e
[compound],M	SLIGKV												AZ2429												GB110
-4.04576	99.6308	91.4672	59.9255	93.3534	82.1422	106.727	95.3302	107.361
-4.52288	97.6379	75.0545	42.279	78.3436	72.4641	77.8082	83.5277	91.4836
-5	31.7126	38.7964	29.9003	52.5593	35.7079	56.5471	40.6895	78.4826
-5.47712	-6.20552	24.6437	9.48938	50.4555	3.73316	21.3761	7.93016	32.2657
-5.95424	-12.6824	18.9444	7.50213	22.8061	-1.38076	9.05162	-3.25596	12.5644
-6.43136	-23.75	16.3682	-5.09301	16.2671	-4.43632	12.7209	-3.87234	14.813
-6.90849	15.5205	19.768	3.33891	15.6565	2.96607	12.1455	-0.41377	11.0577
-7.38561	-7.93149	10.0627	-5.81464	6.181	-11.0844	9.03884	-0.4366	14.6989
-7.86273	-16.2411	11.2751	-1.73468	6.35863	-8.73201	10.0488	1.76638	13.489
-8.33985	-5.58274	13.904	-4.7322	9.72807	-8.19504	13.5647	-0.36811	7.37085
-4.52288													92.0141	74.7053	111.675	66.5866	60.3473	74.0471	117.965	130.52	124.805	98.7887	171.327	138.91
-5													145.403	95.3612	122.434	53.1755	72.071	69.3732	123.833	115.408	143.854	198.596	120.076	126.959
-5.47712													102.451	94.8209	99.914	62.5677	62.1847	84.7772	121.954	124.064	131.389	108.103	101.197	120.75	72.564	113.737	60.1198	71.3605	82.807	148.84	108.834	148.487
-5.95424													89.9122	82.9611	84.3447	63.5614	54.0303	47.0028	93.3928	116.239	97.5862	98.4234	105.569	117.075	52.7185	102.102	62.8009	76.2675	81.2217	119.013	80.8453	165.905
-6.43136													89.3258	69.9482	44.5682	54.9685	62.0293	44.3162	80.2501	88.0999	54.8467	72.3986	88.607	61.7832	46.8413	76.5765	52.9146	89.7342	86.8598	114.475	98.6975	134.972
-6.90849													70.3304	41.0432	36.2531	47.5801	30.25	29.0399	34.5189	34.3783	18.7041	36.9798	32.4711	22.2209	42.071	64.4861	41.5629	54.0137	62.4537	100.361	104.279	112.109
-7.38561													20.4269	21.9818	16.3418	12.8089	11.7486	24.5769	9.70365	15.3673	6.67366	12.0051	3.09044	15.3723	19.1618	54.7281	26.2922	50.8941	37.1526	53.9774	56.6126	82.6488
-7.86273													4.94983	-1.99476	15.7225	4.50461	8.12384	3.78299	3.31126	7.19783	-0.60088	-4.89962	2.59963	2.63387	4.18553	20.0513	16.1339	39.1593	12.6058	35.7718	16.023	49.9466
-8.33985													2.5581	8.98875	6.59043	1.14072	0.646688	4.58232	-1.77708	-0.69038	-0.98443	-6.18945	0.533622	6.93709	-4.18223	12.6785	10.2998	18.2988	1.11228	14.7281	1.08152	17.5639
-8.81697													-5.88214	1.50389	-1.71803	6.10884	5.76468	1.97337	3.72037	-4.99885	6.6353	-8.02717	-5.81278	10.6924	-3.3191	3.98786	3.69417	11.3323	-13.6414	9.07719	0.350993	22.4036
-9.29409																									-7.13401	4.17894			-3.09392	5.16505	-1.33834	10.1674
-9.77121																									-2.22536	13.9435			-2.90215	5.57416	-0.33387	16.0001

[truncated: 3 more sheets: Fig 2f, Fig 4, Fig 5]
